# Supplementary material for: Mechanism of Action of Zinc Oxide Nanoparticles as an Antibacterial Agent Against Streptococcus mutans
Source: Biomolecules. 2025 Nov 27;15(12):1660. doi: 10.3390/biom15121660 (PMC12730517; doi:10.3390/biom15121660)
Supplement: Supplementary file 1 [file biomolecules-15-01660-s001.zip]

Archive with 1 entries (1 files):
- biomolecules-3982741-supplementary.pdf
